# Supplementary material for: Becoming a Different Person: Living with Hepatic Encephalopathy as a Condition in Everyday Life—A Qualitative Explorative Study
Source: Healthcare (Basel). 2026 Mar 28;14(7):874. doi: 10.3390/healthcare14070874 (PMC13073394; doi:10.3390/healthcare14070874)
Supplement: Supplementary file 1 [file healthcare-14-00874-s001.zip]

Archive with 1 entries (1 files):
- healthcare-4162215-supplementary.pdf
